# Supplementary material for: ﻿Four new species of Linyphiidae (Arachnida, Araneae) from Hunan Province, China
Source: Zookeys. 2025 Sep 26;1253:243–54. doi: 10.3897/zookeys.1253.165585 (PMC12495425; doi:10.3897/zookeys.1253.165585)
Supplement: XML Treatment for Gongylidioides heimifengensis [file zookeys.1253.165585-treatment2.xml]

<!DOCTYPE tp:taxon-treatment
  PUBLIC "-//TaxonX//DTD Taxonomic Treatment Publishing DTD v0 20100105//EN" "tax-treatment-NSO.dtd">
<tp:taxon-treatment xmlns:tp="http://www.plazi.org/taxpub"><tp:treatment-meta><kwd-group><label>Taxon classification</label><kwd>
              <named-content content-type="kingdom">Animalia</named-content>
            </kwd><kwd>
              <named-content content-type="order">Araneae</named-content>
            </kwd><kwd>
              <named-content content-type="family">Linyphiidae</named-content>
            </kwd></kwd-group><mixed-citation publication-type="journal"><person-group><name><surname>Yan</surname><given-names>Wen-long</given-names></name><name><surname>Wu</surname><given-names>Feng-qin</given-names></name><name><surname>Zhou</surname><given-names>Yu-chen</given-names></name><name><surname>Peng</surname><given-names>Xian-jin</given-names></name></person-group><article-title>﻿Four new species of <tp:taxon-name><tp:taxon-name-part taxon-name-part-type="family">Linyphiidae</tp:taxon-name-part></tp:taxon-name> (<tp:taxon-name><tp:taxon-name-part taxon-name-part-type="class">Arachnida</tp:taxon-name-part></tp:taxon-name>, <tp:taxon-name><tp:taxon-name-part taxon-name-part-type="order">Araneae</tp:taxon-name-part></tp:taxon-name>) from Hunan Province, China</article-title><source>Zookeys</source><day>26</day><month>09</month><year>2025</year><volume>1253</volume><fpage>243</fpage><lpage>254</lpage><pub-id pub-id-type="doi">10.3897/zookeys.1253.165585</pub-id></mixed-citation></tp:treatment-meta><tp:nomenclature><label>﻿</label><tp:taxon-name><object-id xmlns:xlink="http://www.w3.org/1999/xlink" content-type="arpha" xlink:type="simple">FE94266E-AC50-5E12-931C-9ECE5985DE9A</object-id>
            <tp:taxon-name-part taxon-name-part-type="genus" reg="Gongylidioides">Gongylidioides</tp:taxon-name-part>
            <tp:taxon-name-part taxon-name-part-type="species" reg="heimifengensis">heimifengensis</tp:taxon-name-part>
            <object-id xmlns:xlink="http://www.w3.org/1999/xlink" content-type="zoobank" xlink:type="simple">https://zoobank.org/A0D0ED08-0163-4EBE-86B6-BA5A1F8251CF</object-id>
          </tp:taxon-name><tp:taxon-status xmlns:xlink="http://www.w3.org/1999/xlink" xlink:type="simple">sp. nov.</tp:taxon-status><xref ref-type="fig" rid="F1">Figs 1</xref><xref ref-type="fig" rid="F2">, 2</xref><xref ref-type="fig" rid="F3">, 3</xref><xref ref-type="fig" rid="F4">, 4</xref></tp:nomenclature><tp:treatment-sec sec-type="type material" id="SECID0EULAC"><title>Type material.</title><p><bold><italic>Holotype</italic></bold>: • ♂ (<named-content xmlns:xlink="http://www.w3.org/1999/xlink" content-type="dwc:institutional_code" xlink:title="College of Life Sciences, Hunan Normal University" xlink:href="http://grbio.org/institution/hunan-normal-university" xlink:type="simple">HNU</named-content>-HMF2303-01), China, Hunan Prov., Changsha City, Wangcheng District, Qiaoyi Town, Changsha Heimifeng National Forest Park, Heimifeng Village; <named-content xmlns:xlink="http://www.w3.org/1999/xlink" content-type="dwc:verbatimCoordinates" xlink:type="simple"><named-content content-type="geo-json" specific-use="{&#34;type&#34;:&#34;Point&#34;,&#34;coordinates&#34;:[113.001990,28.469210]}" id="NCID0EGMAC" xlink:type="simple">28.46921°N, 113.00199°E</named-content></named-content>; 98 m <abbrev xmlns:xlink="http://www.w3.org/1999/xlink" xlink:title="above sea level" id="ABBRID0ELMAC" xlink:type="simple">a.s.l</abbrev>.; 28 November 2023; X.J. Peng, S.L. Li, Z.Y. Liu, X.Y. Qin, G. Tang leg. <bold><italic>Paratypes</italic></bold>: • 4♀3♂ same data as for the holotype (<named-content xmlns:xlink="http://www.w3.org/1999/xlink" content-type="dwc:institutional_code" xlink:title="College of Life Sciences, Hunan Normal University" xlink:href="http://grbio.org/institution/hunan-normal-university" xlink:type="simple">HNU</named-content>-HMF2303-02~03).</p></tp:treatment-sec><tp:treatment-sec sec-type="etymology" id="SECID0EWMAC"><title>Etymology.</title><p>The specific epithet is derived from the type locality; adjective.</p></tp:treatment-sec><tp:treatment-sec sec-type="diagnosis" id="SECID0E2MAC"><title>Diagnosis.</title><p><italic><tp:taxon-name><tp:taxon-name-part taxon-name-part-type="genus" reg="Gongylidioides">Gongylidioides</tp:taxon-name-part> <tp:taxon-name-part taxon-name-part-type="species" reg="heimifengensis">heimifengensis</tp:taxon-name-part></tp:taxon-name></italic> sp. nov. resembles that of <italic><tp:taxon-name><tp:taxon-name-part taxon-name-part-type="genus" reg="Gongylidioides">G.</tp:taxon-name-part> <tp:taxon-name-part taxon-name-part-type="species" reg="cucullatus">cucullatus</tp:taxon-name-part></tp:taxon-name></italic> Oi, 1960 in having a similar paracymbium (Figs <xref ref-type="fig" rid="F2">2</xref>, <xref ref-type="fig" rid="F3">3</xref>; <xref ref-type="bibr" rid="B6">Oi 1960</xref>, figs 140, 141), and epigyne with a similar morphology (Fig. <xref ref-type="fig" rid="F4">4A, B</xref>; <xref ref-type="bibr" rid="B6">Oi 1960</xref>, fig. 142), but can be differentiated by (1) carapace slightly elevated in middle (Fig. <xref ref-type="fig" rid="F1">1A–C</xref>; vs. strongly elevated to a hooded lobe); (2) embolus helical-shaped, forming a coil on distal end of palp (Figs <xref ref-type="fig" rid="F2">2</xref>, <xref ref-type="fig" rid="F3">3B, C</xref>; vs. not coiled, extending to ventral of tegulum); (3) tip of retrolateral tibial apophysis bifurcated (Figs <xref ref-type="fig" rid="F2">2B</xref>, <xref ref-type="fig" rid="F3">3A</xref>; vs. not bifurcated); (4) dorsal plate semicircular (Fig. <xref ref-type="fig" rid="F4">4A</xref>; vs. posterior end narrow, tongue-shaped); (5) copulatory ducts helical (Fig. <xref ref-type="fig" rid="F4">4B</xref>; vs. n-shaped); and (6) spermathecae located at apexes of copulatory ducts anteriorly (Fig. <xref ref-type="fig" rid="F4">4B</xref>; vs. located dorso-laterally).</p><fig id="F1" position="float" orientation="portrait"><object-id xmlns:xlink="http://www.w3.org/1999/xlink" content-type="doi" xlink:type="simple">10.3897/zookeys.1253.165585.figure1</object-id><object-id xmlns:xlink="http://www.w3.org/1999/xlink" content-type="arpha" xlink:type="simple">8823B489-0B7F-59DF-8D61-AFD3FA792F4B</object-id><label>Figure 1.</label><caption><p><italic><tp:taxon-name><tp:taxon-name-part taxon-name-part-type="genus" reg="Gongylidioides">Gongylidioides</tp:taxon-name-part> <tp:taxon-name-part taxon-name-part-type="species" reg="heimifengensis">heimifengensis</tp:taxon-name-part></tp:taxon-name></italic> sp. nov., habitus. Male holotype (A–C). A. Habitus, dorsal view; B. Ditto, ventral view; C. Ditto, lateral view. Female paratype (D–F). D. Habitus, dorsal view; E. Ditto, ventral view; F. Ditto, lateral view.</p></caption><graphic xmlns:xlink="http://www.w3.org/1999/xlink" xlink:href="zookeys-1253-243_article-165585__-g001.jpg" position="float" orientation="portrait" xlink:type="simple" id="oo_1424334.jpg"><uri content-type="original_file" xlink:type="simple">https://binary.pensoft.net/fig/1424334</uri></graphic></fig><fig id="F2" position="float" orientation="portrait"><object-id xmlns:xlink="http://www.w3.org/1999/xlink" content-type="doi" xlink:type="simple">10.3897/zookeys.1253.165585.figure2</object-id><object-id xmlns:xlink="http://www.w3.org/1999/xlink" content-type="arpha" xlink:type="simple">BC04D505-EFB3-569E-A85B-417552D58E29</object-id><label>Figure 2.</label><caption><p><italic><tp:taxon-name><tp:taxon-name-part taxon-name-part-type="genus" reg="Gongylidioides">Gongylidioides</tp:taxon-name-part> <tp:taxon-name-part taxon-name-part-type="species" reg="heimifengensis">heimifengensis</tp:taxon-name-part></tp:taxon-name></italic> sp. nov., palp of male holotype. A. Palp, prolateral view; B. Ditto, retrolateral view; C. Ditto, dorsal view; D. Ditto, ventral view. Abbreviations: <abbrev xmlns:xlink="http://www.w3.org/1999/xlink" xlink:title="distal suprategular apophysis" id="ABBRID0EXAAE" xlink:type="simple">DSA</abbrev> = distal suprategular apophysis; <abbrev xmlns:xlink="http://www.w3.org/1999/xlink" xlink:title="dorsal tibial apophysis" id="ABBRID0E2AAE" xlink:type="simple">DTA</abbrev> = dorsal tibial apophysis; E = embolus; L = lamella; <abbrev xmlns:xlink="http://www.w3.org/1999/xlink" xlink:title="paracymbium" id="ABBRID0E6AAE" xlink:type="simple">PC</abbrev> = paracymbium; <abbrev xmlns:xlink="http://www.w3.org/1999/xlink" xlink:title="protegulum" id="ABBRID0EDBAE" xlink:type="simple">PT</abbrev> = protegulum; R = radix; <abbrev xmlns:xlink="http://www.w3.org/1999/xlink" xlink:title="retrolateral tibial apophysis" id="ABBRID0EHBAE" xlink:type="simple">RTA</abbrev> = retrolateral tibial apophysis; <abbrev xmlns:xlink="http://www.w3.org/1999/xlink" xlink:title="suprategulum" id="ABBRID0ELBAE" xlink:type="simple">SPT</abbrev> = suprategulum; <abbrev xmlns:xlink="http://www.w3.org/1999/xlink" xlink:title="subtegulum" id="ABBRID0EPBAE" xlink:type="simple">ST</abbrev> = subtegulum; T = tegulum; <abbrev xmlns:xlink="http://www.w3.org/1999/xlink" xlink:title="tailpiece" id="ABBRID0ETBAE" xlink:type="simple">TP</abbrev> = tailpiece.</p></caption><graphic xmlns:xlink="http://www.w3.org/1999/xlink" xlink:href="zookeys-1253-243_article-165585__-g002.jpg" position="float" orientation="portrait" xlink:type="simple" id="oo_1424335.jpg"><uri content-type="original_file" xlink:type="simple">https://binary.pensoft.net/fig/1424335</uri></graphic></fig><fig id="F3" position="float" orientation="portrait"><object-id xmlns:xlink="http://www.w3.org/1999/xlink" content-type="doi" xlink:type="simple">10.3897/zookeys.1253.165585.figure3</object-id><object-id xmlns:xlink="http://www.w3.org/1999/xlink" content-type="arpha" xlink:type="simple">3AC33B7E-C140-5965-82D0-50161638D6EE</object-id><label>Figure 3.</label><caption><p><italic><tp:taxon-name><tp:taxon-name-part taxon-name-part-type="genus" reg="Gongylidioides">Gongylidioides</tp:taxon-name-part> <tp:taxon-name-part taxon-name-part-type="species" reg="heimifengensis">heimifengensis</tp:taxon-name-part></tp:taxon-name></italic> sp. nov., palp of male paratype. A. Tibia, retrolateral view; B. Genitalia bulb, superior view; C. Genitalia bulb, dorsal view. Abbreviations: <abbrev xmlns:xlink="http://www.w3.org/1999/xlink" xlink:title="distal suprategular apophysis" id="ABBRID0EPCAE" xlink:type="simple">DSA</abbrev> = distal suprategular apophysis; E = embolus; L = lamella; <abbrev xmlns:xlink="http://www.w3.org/1999/xlink" xlink:title="protegulum" id="ABBRID0ETCAE" xlink:type="simple">PT</abbrev> = protegulum; R = radix; <abbrev xmlns:xlink="http://www.w3.org/1999/xlink" xlink:title="retrolateral tibial apophysis" id="ABBRID0EXCAE" xlink:type="simple">RTA</abbrev> = retrolateral tibial apophysis; <abbrev xmlns:xlink="http://www.w3.org/1999/xlink" xlink:title="suprategulum" id="ABBRID0E2CAE" xlink:type="simple">SPT</abbrev> = suprategulum; <abbrev xmlns:xlink="http://www.w3.org/1999/xlink" xlink:title="subtegulum" id="ABBRID0E6CAE" xlink:type="simple">ST</abbrev> = subtegulum.</p></caption><graphic xmlns:xlink="http://www.w3.org/1999/xlink" xlink:href="zookeys-1253-243_article-165585__-g003.jpg" position="float" orientation="portrait" xlink:type="simple" id="oo_1424336.jpg"><uri content-type="original_file" xlink:type="simple">https://binary.pensoft.net/fig/1424336</uri></graphic></fig><fig id="F4" position="float" orientation="portrait"><object-id xmlns:xlink="http://www.w3.org/1999/xlink" content-type="doi" xlink:type="simple">10.3897/zookeys.1253.165585.figure4</object-id><object-id xmlns:xlink="http://www.w3.org/1999/xlink" content-type="arpha" xlink:type="simple">2E29BB57-C229-5E3C-BD54-122AD5A06A15</object-id><label>Figure 4.</label><caption><p><italic><tp:taxon-name><tp:taxon-name-part taxon-name-part-type="genus" reg="Gongylidioides">Gongylidioides</tp:taxon-name-part> <tp:taxon-name-part taxon-name-part-type="species" reg="heimifengensis">heimifengensis</tp:taxon-name-part></tp:taxon-name></italic> sp. nov., female paratype. A. Epigyne, ventral view; B. Vulva, dorsal view. Abbreviations: <abbrev xmlns:xlink="http://www.w3.org/1999/xlink" xlink:title="copulatory duct" id="ABBRID0E2DAE" xlink:type="simple">CD</abbrev> = copulatory duct; <abbrev xmlns:xlink="http://www.w3.org/1999/xlink" xlink:title="copulatory opening" id="ABBRID0E6DAE" xlink:type="simple">CO</abbrev> = copulatory opening; <abbrev xmlns:xlink="http://www.w3.org/1999/xlink" xlink:title="dorsal plate" id="ABBRID0EDEAE" xlink:type="simple">DP</abbrev> = dorsal plate; <abbrev xmlns:xlink="http://www.w3.org/1999/xlink" xlink:title="fertilization duct" id="ABBRID0EHEAE" xlink:type="simple">FD</abbrev> = fertilization duct; S = spermatheca; <abbrev xmlns:xlink="http://www.w3.org/1999/xlink" xlink:title="ventral plate" id="ABBRID0ELEAE" xlink:type="simple">VP</abbrev> = ventral plate.</p></caption><graphic xmlns:xlink="http://www.w3.org/1999/xlink" xlink:href="zookeys-1253-243_article-165585__-g004.jpg" position="float" orientation="portrait" xlink:type="simple" id="oo_1424337.jpg"><uri content-type="original_file" xlink:type="simple">https://binary.pensoft.net/fig/1424337</uri></graphic></fig></tp:treatment-sec><tp:treatment-sec sec-type="description" id="SECID0EUEAE"><title>Description.</title><p><bold>Male</bold> (holotype, Fig. <xref ref-type="fig" rid="F1">1A–C</xref>). Total length 1.73. Carapace 0.81 long, 0.95 wide; abdomen 1.00 long, 0.68 wide. Carapace oval, slightly yellow; the elevated middle with one small cluster of setae; fovea extremely thin, radial groove absent; <abbrev xmlns:xlink="http://www.w3.org/1999/xlink" xlink:title="anterior eye row" id="ABBRID0EAFAE" xlink:type="simple">AER</abbrev> bent backwards, <abbrev xmlns:xlink="http://www.w3.org/1999/xlink" xlink:title="posterior eye row" id="ABBRID0EEFAE" xlink:type="simple">PER</abbrev> bent forwards; center of ocular area with dense black hairs. Chelicerae pale yellow, with five promarginal and four retromarginal teeth. Endite and labium yellowish brown, sternum blackish brown. Eye sizes and interdistances: <abbrev xmlns:xlink="http://www.w3.org/1999/xlink" xlink:title="anterior median eye" id="ABBRID0EIFAE" xlink:type="simple">AME</abbrev> 0.04, <abbrev xmlns:xlink="http://www.w3.org/1999/xlink" xlink:title="anterior lateral eye" id="ABBRID0EMFAE" xlink:type="simple">ALE</abbrev> 0.07, <abbrev xmlns:xlink="http://www.w3.org/1999/xlink" xlink:title="posterior median eye" id="ABBRID0EQFAE" xlink:type="simple">PME</abbrev> 0.07, <abbrev xmlns:xlink="http://www.w3.org/1999/xlink" xlink:title="posterior lateral eye" id="ABBRID0EUFAE" xlink:type="simple">PLE</abbrev> 0.07; <abbrev xmlns:xlink="http://www.w3.org/1999/xlink" xlink:title="anterior median eye" id="ABBRID0EYFAE" xlink:type="simple">AME</abbrev>−<abbrev xmlns:xlink="http://www.w3.org/1999/xlink" xlink:title="anterior median eye" id="ABBRID0E3FAE" xlink:type="simple">AME</abbrev> 0.05, <abbrev xmlns:xlink="http://www.w3.org/1999/xlink" xlink:title="anterior median eye" id="ABBRID0EAGAE" xlink:type="simple">AME</abbrev>−<abbrev xmlns:xlink="http://www.w3.org/1999/xlink" xlink:title="anterior lateral eye" id="ABBRID0EEGAE" xlink:type="simple">ALE</abbrev> 0.05, <abbrev xmlns:xlink="http://www.w3.org/1999/xlink" xlink:title="posterior median eye" id="ABBRID0EIGAE" xlink:type="simple">PME</abbrev>−<abbrev xmlns:xlink="http://www.w3.org/1999/xlink" xlink:title="posterior median eye" id="ABBRID0EMGAE" xlink:type="simple">PME</abbrev> 0.04, <abbrev xmlns:xlink="http://www.w3.org/1999/xlink" xlink:title="posterior median eye" id="ABBRID0EQGAE" xlink:type="simple">PME</abbrev>−<abbrev xmlns:xlink="http://www.w3.org/1999/xlink" xlink:title="posterior lateral eye" id="ABBRID0EUGAE" xlink:type="simple">PLE</abbrev> 0.05, <abbrev xmlns:xlink="http://www.w3.org/1999/xlink" xlink:title="anterior lateral eye" id="ABBRID0EYGAE" xlink:type="simple">ALE</abbrev>−<abbrev xmlns:xlink="http://www.w3.org/1999/xlink" xlink:title="posterior lateral eye" id="ABBRID0E3GAE" xlink:type="simple">PLE</abbrev> 0.00. <abbrev xmlns:xlink="http://www.w3.org/1999/xlink" xlink:title="median ocular area" id="ABBRID0EAHAE" xlink:type="simple">MOA</abbrev> 0.17 long, anterior width 0.13, posterior width 0.16. Clypeus height 0.13. Legs light yellow. Leg measurements: I 2.20 (0.83, 0.65, 0.44, 0.28), II 2.37 (0.71, 0.78, 0.52, 0.36), III 2.07 (0.60, 0.62, 0.51, 0.34), IV 2.63 (0.77, 0.86, 0.62, 0.38). Leg formula: 4213. Abdomen oval and white; dorsum and venter with axisymmetric grey maculae; lateral with triangular black maculae surrounding spinnerets. Spinnerets white.</p><p>Palp (Figs <xref ref-type="fig" rid="F2">2</xref>, <xref ref-type="fig" rid="F3">3</xref>). Patella as long as tibia. <abbrev xmlns:xlink="http://www.w3.org/1999/xlink" xlink:title="retrolateral tibial apophysis" id="ABBRID0EOHAE" xlink:type="simple">RTA</abbrev> finger-like, much longer than wide, with bifurcated tip; <abbrev xmlns:xlink="http://www.w3.org/1999/xlink" xlink:title="dorsal tibial apophysis" id="ABBRID0ESHAE" xlink:type="simple">DTA</abbrev> short, wider than long, with blunt end. Paracymbium sclerotized, handgun-shaped, with long setae in the middle, hook-shaped apex bending to tibia. Tegulum large, with a triangular transparent protegulum; subtegulum longitudinal, with sclerotized margin; <abbrev xmlns:xlink="http://www.w3.org/1999/xlink" xlink:title="distal suprategular apophysis" id="ABBRID0EWHAE" xlink:type="simple">DSA</abbrev> stout. Radix sclerotized and strongly curved, triangular apex bent upward; lamella translucent. Embolus sclerotized, long and helical-shaped; base left-handed spiral and apex right-handed spiral.</p><p><bold>Female</bold> (paratype, Fig. <xref ref-type="fig" rid="F1">1D–F</xref>). Total length 1.75. Carapace 0.74 long, 0.56 wide; abdomen 1.00 long, 0.65 wide. Eye sizes and interdistances: <abbrev xmlns:xlink="http://www.w3.org/1999/xlink" xlink:title="anterior median eye" id="ABBRID0ECIAE" xlink:type="simple">AME</abbrev> 0.05, <abbrev xmlns:xlink="http://www.w3.org/1999/xlink" xlink:title="anterior lateral eye" id="ABBRID0EGIAE" xlink:type="simple">ALE</abbrev> 0.06, <abbrev xmlns:xlink="http://www.w3.org/1999/xlink" xlink:title="posterior median eye" id="ABBRID0EKIAE" xlink:type="simple">PME</abbrev> 0.06, <abbrev xmlns:xlink="http://www.w3.org/1999/xlink" xlink:title="posterior lateral eye" id="ABBRID0EOIAE" xlink:type="simple">PLE</abbrev> 0.07, <abbrev xmlns:xlink="http://www.w3.org/1999/xlink" xlink:title="anterior median eye" id="ABBRID0ESIAE" xlink:type="simple">AME</abbrev>−<abbrev xmlns:xlink="http://www.w3.org/1999/xlink" xlink:title="anterior median eye" id="ABBRID0EWIAE" xlink:type="simple">AME</abbrev> 0.02, <abbrev xmlns:xlink="http://www.w3.org/1999/xlink" xlink:title="anterior median eye" id="ABBRID0E1IAE" xlink:type="simple">AME</abbrev>−<abbrev xmlns:xlink="http://www.w3.org/1999/xlink" xlink:title="anterior lateral eye" id="ABBRID0E5IAE" xlink:type="simple">ALE</abbrev> 0.03, <abbrev xmlns:xlink="http://www.w3.org/1999/xlink" xlink:title="posterior median eye" id="ABBRID0ECJAE" xlink:type="simple">PME</abbrev>−<abbrev xmlns:xlink="http://www.w3.org/1999/xlink" xlink:title="posterior median eye" id="ABBRID0EGJAE" xlink:type="simple">PME</abbrev> 0.03, <abbrev xmlns:xlink="http://www.w3.org/1999/xlink" xlink:title="posterior median eye" id="ABBRID0EKJAE" xlink:type="simple">PME</abbrev>−<abbrev xmlns:xlink="http://www.w3.org/1999/xlink" xlink:title="posterior lateral eye" id="ABBRID0EOJAE" xlink:type="simple">PLE</abbrev> 0.04, <abbrev xmlns:xlink="http://www.w3.org/1999/xlink" xlink:title="anterior lateral eye" id="ABBRID0ESJAE" xlink:type="simple">ALE</abbrev>−<abbrev xmlns:xlink="http://www.w3.org/1999/xlink" xlink:title="posterior lateral eye" id="ABBRID0EWJAE" xlink:type="simple">PLE</abbrev> 0.01. <abbrev xmlns:xlink="http://www.w3.org/1999/xlink" xlink:title="median ocular area" id="ABBRID0E1JAE" xlink:type="simple">MOA</abbrev> 0.20 long, anterior width 0.11, posterior width 0.15. Clypeus height 0.08. Leg measurements: leg I 2.45 (0.77, 0.87, 0.50, 0.31); II 2.40 (0.67, 0.82, 0.57, 0.34); III 1.90 (0.57, 0.52, 0.45, 0.36); IV 2.58 (0.77, 0.88, 0.59, 0.34). Leg formula: 4123. Carapace pyriform. Abdomen yellowish white, with two black striped maculae laterally. Other characters as in male.</p><p>Epigyne (Fig. <xref ref-type="fig" rid="F4">4A, B</xref>). Plate about as long as wide. <abbrev xmlns:xlink="http://www.w3.org/1999/xlink" xlink:title="dorsal plate" id="ABBRID0EEKAE" xlink:type="simple">DP</abbrev> semicircular, extending beyond epigynal furrow; <abbrev xmlns:xlink="http://www.w3.org/1999/xlink" xlink:title="copulatory opening" id="ABBRID0EIKAE" xlink:type="simple">CO</abbrev> small. <abbrev xmlns:xlink="http://www.w3.org/1999/xlink" xlink:title="copulatory duct" id="ABBRID0EMKAE" xlink:type="simple">CD</abbrev> helical; helical coils close to each other; spermathecae finger-shaped, located at apexes of <abbrev xmlns:xlink="http://www.w3.org/1999/xlink" xlink:title="copulatory duct" id="ABBRID0EQKAE" xlink:type="simple">CD</abbrev> anteriorly; <abbrev xmlns:xlink="http://www.w3.org/1999/xlink" xlink:title="fertilization duct" id="ABBRID0EUKAE" xlink:type="simple">FD</abbrev> short and translucent.</p></tp:treatment-sec><tp:treatment-sec sec-type="distribution" id="SECID0EYKAE"><title>Distribution.</title><p>Known only from the type locality (Fig. <xref ref-type="fig" rid="F9">9</xref>).</p></tp:treatment-sec><tp:treatment-sec sec-type="variation" id="SECID0ECLAE"><title>Variation.</title><p>Males (<italic>N</italic> = 4): total length 1.69–1.75; females (<italic>N</italic> = 4): total length 1.51–1.89.</p></tp:treatment-sec><tp:treatment-sec><!--Section generated to contain objects referenced in tp:taxon-treatment.--><fig id="F9" position="float" orientation="portrait"><object-id xmlns:xlink="http://www.w3.org/1999/xlink" content-type="doi" xlink:type="simple">10.3897/zookeys.1253.165585.figure9</object-id><object-id xmlns:xlink="http://www.w3.org/1999/xlink" content-type="arpha" xlink:type="simple">76B78C7A-323C-55B4-AED5-0643E338FBFB</object-id><label>Figure 9.</label><caption><p>Distribution of the four new species described in this study.</p></caption><graphic xmlns:xlink="http://www.w3.org/1999/xlink" xlink:href="zookeys-1253-243_article-165585__-g009.jpg" position="float" orientation="portrait" xlink:type="simple" id="oo_1424342.jpg"><uri content-type="original_file" xlink:type="simple">https://binary.pensoft.net/fig/1424342</uri></graphic></fig></tp:treatment-sec><ref-list><ref id="B6"><mixed-citation xmlns:xlink="http://www.w3.org/1999/xlink" xlink:type="simple"><person-group><name name-style="western"><surname>Oi</surname><given-names>R</given-names></name></person-group> (<year>1960</year>) <article-title>Linyphiid spiders of Japan.</article-title><source>Journal of the Institute of Polytechnics, Osaka City University, Series D (Biology)</source><volume>11</volume>: <fpage>137</fpage>–<lpage>244</lpage>.</mixed-citation></ref></ref-list></tp:taxon-treatment>
