# Supplementary material for: ﻿Four new species of Linyphiidae (Arachnida, Araneae) from Hunan Province, China
Source: Zookeys. 2025 Sep 26;1253:243–54. doi: 10.3897/zookeys.1253.165585 (PMC12495425; doi:10.3897/zookeys.1253.165585)
Supplement: XML Treatment for Gongylidium [file zookeys.1253.165585-treatment3.xml]

<!DOCTYPE tp:taxon-treatment
  PUBLIC "-//TaxonX//DTD Taxonomic Treatment Publishing DTD v0 20100105//EN" "tax-treatment-NSO.dtd">
<tp:taxon-treatment xmlns:tp="http://www.plazi.org/taxpub"><tp:treatment-meta><kwd-group><label>Taxon classification</label><kwd>
              <named-content content-type="kingdom">Animalia</named-content>
            </kwd><kwd>
              <named-content content-type="order">Araneae</named-content>
            </kwd><kwd>
              <named-content content-type="family">Linyphiidae</named-content>
            </kwd></kwd-group><mixed-citation publication-type="journal"><person-group><name><surname>Yan</surname><given-names>Wen-long</given-names></name><name><surname>Wu</surname><given-names>Feng-qin</given-names></name><name><surname>Zhou</surname><given-names>Yu-chen</given-names></name><name><surname>Peng</surname><given-names>Xian-jin</given-names></name></person-group><article-title>﻿Four new species of <tp:taxon-name><tp:taxon-name-part taxon-name-part-type="family">Linyphiidae</tp:taxon-name-part></tp:taxon-name> (<tp:taxon-name><tp:taxon-name-part taxon-name-part-type="class">Arachnida</tp:taxon-name-part></tp:taxon-name>, <tp:taxon-name><tp:taxon-name-part taxon-name-part-type="order">Araneae</tp:taxon-name-part></tp:taxon-name>) from Hunan Province, China</article-title><source>Zookeys</source><day>26</day><month>09</month><year>2025</year><volume>1253</volume><fpage>243</fpage><lpage>254</lpage><pub-id pub-id-type="doi">10.3897/zookeys.1253.165585</pub-id></mixed-citation></tp:treatment-meta><tp:nomenclature><label>﻿Genus</label><tp:taxon-name><object-id xmlns:xlink="http://www.w3.org/1999/xlink" content-type="arpha" xlink:type="simple">9FA51D55-E11C-57C0-85BF-1727446BC110</object-id>
            <tp:taxon-name-part taxon-name-part-type="genus" reg="Gongylidium">Gongylidium</tp:taxon-name-part>
          </tp:taxon-name><tp:taxon-authority>Menge, 1868</tp:taxon-authority></tp:nomenclature><tp:treatment-sec sec-type="type species" id="SECID0EMMAE"><title>Type species.</title><p><italic><tp:taxon-name><tp:taxon-name-part taxon-name-part-type="genus" reg="Gongylidium">Gongylidium</tp:taxon-name-part> <tp:taxon-name-part taxon-name-part-type="species" reg="nigricans">nigricans</tp:taxon-name-part></tp:taxon-name></italic> Menge, 1868; syn. of <italic><tp:taxon-name><tp:taxon-name-part taxon-name-part-type="genus" reg="Gongylidium">Gongylidium</tp:taxon-name-part> <tp:taxon-name-part taxon-name-part-type="species" reg="rufipes">rufipes</tp:taxon-name-part></tp:taxon-name></italic> (Linnaeus, 1758).</p></tp:treatment-sec><tp:treatment-sec sec-type="remarks" id="SECID0EINAE"><title>Remarks.</title><p>The genus <italic><tp:taxon-name><tp:taxon-name-part taxon-name-part-type="genus" reg="Gongylidium">Gongylidium</tp:taxon-name-part></tp:taxon-name></italic> comprises eight species, including one species known from males and three from females only, distributed in China, Italy, Kazakhstan, Russia (Europe to South Siberia), Turkey and Europe. In China, six species have been reported (Guizhou, Hubei, Yunnan) (<xref ref-type="bibr" rid="B8">WSC 2025</xref>).</p></tp:treatment-sec><ref-list><ref id="B8"><mixed-citation xmlns:xlink="http://www.w3.org/1999/xlink" xlink:type="simple">WSC (<year>2025</year>) World Spider Catalog. Ver. 26. Natural History Museum Bern, <ext-link xlink:href="http://wsc.nmbe.ch" ext-link-type="uri" xlink:type="simple">http://wsc.nmbe.ch</ext-link>. [Accessed on July 18, 2025] <ext-link xlink:href="10.24436/2" ext-link-type="doi" xlink:type="simple">https://doi.org/10.24436/2</ext-link></mixed-citation></ref></ref-list></tp:taxon-treatment>
