# Supplementary material for: ﻿Four new species of Linyphiidae (Arachnida, Araneae) from Hunan Province, China
Source: Zookeys. 2025 Sep 26;1253:243–54. doi: 10.3897/zookeys.1253.165585 (PMC12495425; doi:10.3897/zookeys.1253.165585)
Supplement: XML Treatment for Gongylidium subbifurcatum [file zookeys.1253.165585-treatment4.xml]

<!DOCTYPE tp:taxon-treatment
  PUBLIC "-//TaxonX//DTD Taxonomic Treatment Publishing DTD v0 20100105//EN" "tax-treatment-NSO.dtd">
<tp:taxon-treatment xmlns:tp="http://www.plazi.org/taxpub"><tp:treatment-meta><kwd-group><label>Taxon classification</label><kwd>
              <named-content content-type="kingdom">Animalia</named-content>
            </kwd><kwd>
              <named-content content-type="order">Araneae</named-content>
            </kwd><kwd>
              <named-content content-type="family">Linyphiidae</named-content>
            </kwd></kwd-group><mixed-citation publication-type="journal"><person-group><name><surname>Yan</surname><given-names>Wen-long</given-names></name><name><surname>Wu</surname><given-names>Feng-qin</given-names></name><name><surname>Zhou</surname><given-names>Yu-chen</given-names></name><name><surname>Peng</surname><given-names>Xian-jin</given-names></name></person-group><article-title>﻿Four new species of <tp:taxon-name><tp:taxon-name-part taxon-name-part-type="family">Linyphiidae</tp:taxon-name-part></tp:taxon-name> (<tp:taxon-name><tp:taxon-name-part taxon-name-part-type="class">Arachnida</tp:taxon-name-part></tp:taxon-name>, <tp:taxon-name><tp:taxon-name-part taxon-name-part-type="order">Araneae</tp:taxon-name-part></tp:taxon-name>) from Hunan Province, China</article-title><source>Zookeys</source><day>26</day><month>09</month><year>2025</year><volume>1253</volume><fpage>243</fpage><lpage>254</lpage><pub-id pub-id-type="doi">10.3897/zookeys.1253.165585</pub-id></mixed-citation></tp:treatment-meta><tp:nomenclature><label>﻿</label><tp:taxon-name><object-id xmlns:xlink="http://www.w3.org/1999/xlink" content-type="arpha" xlink:type="simple">2C797956-0545-5B58-9E2A-2EDE8D1BD652</object-id>
            <tp:taxon-name-part taxon-name-part-type="genus" reg="Gongylidium">Gongylidium</tp:taxon-name-part>
            <tp:taxon-name-part taxon-name-part-type="species" reg="subbifurcatum">subbifurcatum</tp:taxon-name-part>
            <object-id xmlns:xlink="http://www.w3.org/1999/xlink" content-type="zoobank" xlink:type="simple">https://zoobank.org/E4A584F4-70C8-4F8A-8A64-87316CFABDC9</object-id>
          </tp:taxon-name><tp:taxon-status xmlns:xlink="http://www.w3.org/1999/xlink" xlink:type="simple">sp. nov.</tp:taxon-status><xref ref-type="fig" rid="F5">Figs 5A–C</xref><xref ref-type="fig" rid="F6">, 6A, B</xref></tp:nomenclature><tp:treatment-sec sec-type="type material" id="SECID0EKPAE"><title>Type material.</title><p><bold><italic>Holotype</italic></bold>: • ♀ (XFS-2202-05), China, Hunan Prov., Shaoyang City, Dongkou County, Jiangkou Town; <named-content xmlns:xlink="http://www.w3.org/1999/xlink" content-type="dwc:verbatimCoordinates" xlink:type="simple"><named-content content-type="geo-json" specific-use="{&#34;type&#34;:&#34;Point&#34;,&#34;coordinates&#34;:[110.321231,27.146777]}" id="NCID0EYPAE" xlink:type="simple">27.146777°N, 110.321231°E</named-content></named-content>; 1340 m <abbrev xmlns:xlink="http://www.w3.org/1999/xlink" xlink:title="above sea level" id="ABBRID0E4PAE" xlink:type="simple">a.s.l</abbrev>.; 09 July 2022; Y.C. Zhou, S.L. Li, Y Peng, M.T. Zhang, L.F. Li leg. <bold><italic>Paratype</italic></bold>: • 1♀ (XFS-2202-04), same data as for the holotype.</p></tp:treatment-sec><tp:treatment-sec sec-type="etymology" id="SECID0EEQAE"><title>Etymology.</title><p>The specific name refers to the similarity of this species to <italic><tp:taxon-name><tp:taxon-name-part taxon-name-part-type="genus" reg="Gongylidium">G.</tp:taxon-name-part> <tp:taxon-name-part taxon-name-part-type="species" reg="bifurcatum">bifurcatum</tp:taxon-name-part></tp:taxon-name></italic> Irfan, Zhang &amp; Peng, 2022; adjective.</p></tp:treatment-sec><tp:treatment-sec sec-type="diagnosis" id="SECID0EVQAE"><title>Diagnosis.</title><p>The female of this new species resembles that of <italic><tp:taxon-name><tp:taxon-name-part taxon-name-part-type="genus" reg="Gongylidium">G.</tp:taxon-name-part> <tp:taxon-name-part taxon-name-part-type="species" reg="bifurcatum">bifurcatum</tp:taxon-name-part></tp:taxon-name></italic> Irfan, Zhang &amp; Peng, 2022 in having a similar morphology of the epigyne (Fig. <xref ref-type="fig" rid="F6">6A, B</xref>; <xref ref-type="bibr" rid="B3">Irfan et al. 2022</xref>, fig. 115A–C), but can be differentiated by (1) ventral plate well-developed (Fig. <xref ref-type="fig" rid="F6">6A</xref>; vs. reduced); (2) copulatory ducts C-shaped (Fig. <xref ref-type="fig" rid="F6">6B</xref>; vs. forming a wave-like loop); and (3) dorsal plate slightly covered by ventral plate (Fig. <xref ref-type="fig" rid="F6">6A, B</xref>; vs. almost not covered).</p><fig id="F5" position="float" orientation="portrait"><object-id xmlns:xlink="http://www.w3.org/1999/xlink" content-type="doi" xlink:type="simple">10.3897/zookeys.1253.165585.figure5</object-id><object-id xmlns:xlink="http://www.w3.org/1999/xlink" content-type="arpha" xlink:type="simple">35E4D848-C9D1-5F2A-85EE-978222DD3714</object-id><label>Figure 5.</label><caption><p><italic><tp:taxon-name><tp:taxon-name-part taxon-name-part-type="genus" reg="Gongylidium">Gongylidium</tp:taxon-name-part></tp:taxon-name></italic> species, habitus. <italic><tp:taxon-name><tp:taxon-name-part taxon-name-part-type="genus" reg="Gongylidium">G.</tp:taxon-name-part> <tp:taxon-name-part taxon-name-part-type="species" reg="subbifurcatum">subbifurcatum</tp:taxon-name-part></tp:taxon-name></italic> sp. nov., female holotype (A–C). A. Habitus, dorsal view; B. Ditto, ventral view; C. Ditto, lateral view. <italic><tp:taxon-name><tp:taxon-name-part taxon-name-part-type="genus" reg="Gongylidium">G.</tp:taxon-name-part> <tp:taxon-name-part taxon-name-part-type="species" reg="trapezium">trapezium</tp:taxon-name-part></tp:taxon-name></italic> sp. nov., female holotype (D–F). D. Habitus, dorsal view; E. Ditto, ventral view; F. Ditto, lateral view.</p></caption><graphic xmlns:xlink="http://www.w3.org/1999/xlink" xlink:href="zookeys-1253-243_article-165585__-g005.jpg" position="float" orientation="portrait" xlink:type="simple" id="oo_1424338.jpg"><uri content-type="original_file" xlink:type="simple">https://binary.pensoft.net/fig/1424338</uri></graphic></fig><fig id="F6" position="float" orientation="portrait"><object-id xmlns:xlink="http://www.w3.org/1999/xlink" content-type="doi" xlink:type="simple">10.3897/zookeys.1253.165585.figure6</object-id><object-id xmlns:xlink="http://www.w3.org/1999/xlink" content-type="arpha" xlink:type="simple">5C8E4EB1-5514-50B9-998A-F1EA53A02FD5</object-id><label>Figure 6.</label><caption><p><italic><tp:taxon-name><tp:taxon-name-part taxon-name-part-type="genus" reg="Gongylidium">Gongylidium</tp:taxon-name-part></tp:taxon-name></italic> species, genitalia. <italic><tp:taxon-name><tp:taxon-name-part taxon-name-part-type="genus" reg="Gongylidium">G.</tp:taxon-name-part> <tp:taxon-name-part taxon-name-part-type="species" reg="subbifurcatum">subbifurcatum</tp:taxon-name-part></tp:taxon-name></italic> sp. nov., female holotype (A, B). A. Epigyne, ventral view; B. Vulva, dorsal view. <italic><tp:taxon-name><tp:taxon-name-part taxon-name-part-type="genus" reg="Gongylidium">G.</tp:taxon-name-part> <tp:taxon-name-part taxon-name-part-type="species" reg="trapezium">trapezium</tp:taxon-name-part></tp:taxon-name></italic> sp. nov., female holotype (C, D). C. Epigyne, ventral view; D. Vulva, dorsal view. Abbreviations: <abbrev xmlns:xlink="http://www.w3.org/1999/xlink" xlink:title="copulatory duct" id="ABBRID0EJUAE" xlink:type="simple">CD</abbrev> = copulatory duct; <abbrev xmlns:xlink="http://www.w3.org/1999/xlink" xlink:title="copulatory opening" id="ABBRID0ENUAE" xlink:type="simple">CO</abbrev> = copulatory opening; <abbrev xmlns:xlink="http://www.w3.org/1999/xlink" xlink:title="dorsal plate" id="ABBRID0ERUAE" xlink:type="simple">DP</abbrev> = dorsal plate; <abbrev xmlns:xlink="http://www.w3.org/1999/xlink" xlink:title="fertilization duct" id="ABBRID0EVUAE" xlink:type="simple">FD</abbrev> = fertilization duct; S = spermatheca; <abbrev xmlns:xlink="http://www.w3.org/1999/xlink" xlink:title="ventral plate" id="ABBRID0EZUAE" xlink:type="simple">VP</abbrev> = ventral plate.</p></caption><graphic xmlns:xlink="http://www.w3.org/1999/xlink" xlink:href="zookeys-1253-243_article-165585__-g006.jpg" position="float" orientation="portrait" xlink:type="simple" id="oo_1424339.jpg"><uri content-type="original_file" xlink:type="simple">https://binary.pensoft.net/fig/1424339</uri></graphic></fig></tp:treatment-sec><tp:treatment-sec sec-type="description" id="SECID0ECVAE"><title>Description.</title><p><bold>Female</bold> (holotype, Fig. <xref ref-type="fig" rid="F5">5A–C</xref>). Total length 2.70. Carapace 1.16 long, 0.86 wide; abdomen 1.44 long, 1.48 wide. Carapace brown; cervical and radial grooves distinct, fovea indistinct; <abbrev xmlns:xlink="http://www.w3.org/1999/xlink" xlink:title="anterior eye row" id="ABBRID0EOVAE" xlink:type="simple">AER</abbrev> and <abbrev xmlns:xlink="http://www.w3.org/1999/xlink" xlink:title="posterior eye row" id="ABBRID0ESVAE" xlink:type="simple">PER</abbrev> horizontal. Chelicerae light brown, with five promarginal and four retromarginal teeth. Endite and labium light brown; sternum blackish brown. Eye sizes and interdistances: <abbrev xmlns:xlink="http://www.w3.org/1999/xlink" xlink:title="anterior median eye" id="ABBRID0EWVAE" xlink:type="simple">AME</abbrev> 0.06, <abbrev xmlns:xlink="http://www.w3.org/1999/xlink" xlink:title="anterior lateral eye" id="ABBRID0E1VAE" xlink:type="simple">ALE</abbrev> 0.09, <abbrev xmlns:xlink="http://www.w3.org/1999/xlink" xlink:title="posterior median eye" id="ABBRID0E5VAE" xlink:type="simple">PME</abbrev> 0.08, <abbrev xmlns:xlink="http://www.w3.org/1999/xlink" xlink:title="posterior lateral eye" id="ABBRID0ECWAE" xlink:type="simple">PLE</abbrev> 0.09; <abbrev xmlns:xlink="http://www.w3.org/1999/xlink" xlink:title="anterior median eye" id="ABBRID0EGWAE" xlink:type="simple">AME</abbrev>−<abbrev xmlns:xlink="http://www.w3.org/1999/xlink" xlink:title="anterior median eye" id="ABBRID0EKWAE" xlink:type="simple">AME</abbrev> 0.01, <abbrev xmlns:xlink="http://www.w3.org/1999/xlink" xlink:title="anterior median eye" id="ABBRID0EOWAE" xlink:type="simple">AME</abbrev>−<abbrev xmlns:xlink="http://www.w3.org/1999/xlink" xlink:title="anterior lateral eye" id="ABBRID0ESWAE" xlink:type="simple">ALE</abbrev> 0.04, <abbrev xmlns:xlink="http://www.w3.org/1999/xlink" xlink:title="posterior median eye" id="ABBRID0EWWAE" xlink:type="simple">PME</abbrev>−<abbrev xmlns:xlink="http://www.w3.org/1999/xlink" xlink:title="posterior median eye" id="ABBRID0E1WAE" xlink:type="simple">PME</abbrev> 0.05, <abbrev xmlns:xlink="http://www.w3.org/1999/xlink" xlink:title="posterior median eye" id="ABBRID0E5WAE" xlink:type="simple">PME</abbrev>−<abbrev xmlns:xlink="http://www.w3.org/1999/xlink" xlink:title="posterior lateral eye" id="ABBRID0ECXAE" xlink:type="simple">PLE</abbrev> 0.05, <abbrev xmlns:xlink="http://www.w3.org/1999/xlink" xlink:title="anterior lateral eye" id="ABBRID0EGXAE" xlink:type="simple">ALE</abbrev>−<abbrev xmlns:xlink="http://www.w3.org/1999/xlink" xlink:title="posterior lateral eye" id="ABBRID0EKXAE" xlink:type="simple">PLE</abbrev> 0.00. <abbrev xmlns:xlink="http://www.w3.org/1999/xlink" xlink:title="median ocular area" id="ABBRID0EOXAE" xlink:type="simple">MOA</abbrev> 0.18 long, anterior width 0.12, posterior width 0.20. Clypeus height 0.14. Leg measurements: I 3.30 (0.93, 1.09, 0.73, 0.55), II 2.23 (0.76, 0.66, 0.41, 0.40), III 2.68 (0.78, 0.85, 0.62, 0.43), IV 3.33 (0.96, 1.09, 0.80, 0.48). Leg formula: 4132. Legs yellowish brown. Abdomen pear-shaped; black dorsum longitudinally separated by thin white band in middle, lateral pale brown with scaly patches, venter yellowish brown. Spinneret brown.</p><p>Epigyne (Fig. <xref ref-type="fig" rid="F6">6A, B</xref>). Plate rectangular, about 2× wider than long; septum broad, located at posterior half of plate; <abbrev xmlns:xlink="http://www.w3.org/1999/xlink" xlink:title="copulatory duct" id="ABBRID0EYXAE" xlink:type="simple">CD</abbrev> posteriorly oblique. <abbrev xmlns:xlink="http://www.w3.org/1999/xlink" xlink:title="copulatory duct" id="ABBRID0E3XAE" xlink:type="simple">CD</abbrev> slender, forming one loop before entering spermathecae; spermathecae global; <abbrev xmlns:xlink="http://www.w3.org/1999/xlink" xlink:title="fertilization duct" id="ABBRID0EAYAE" xlink:type="simple">FD</abbrev> short and taper.</p><p><bold>Male</bold>. Unknown.</p></tp:treatment-sec><tp:treatment-sec sec-type="distribution" id="SECID0EIYAE"><title>Distribution.</title><p>Known only from the type locality (Fig. <xref ref-type="fig" rid="F9">9</xref>).</p></tp:treatment-sec><tp:treatment-sec sec-type="variation" id="SECID0ESYAE"><title>Variation.</title><p>Females (<italic>N</italic> = 2): total length 2.13–2.70.</p></tp:treatment-sec><tp:treatment-sec><!--Section generated to contain objects referenced in tp:taxon-treatment.--><fig id="F9" position="float" orientation="portrait"><object-id xmlns:xlink="http://www.w3.org/1999/xlink" content-type="doi" xlink:type="simple">10.3897/zookeys.1253.165585.figure9</object-id><object-id xmlns:xlink="http://www.w3.org/1999/xlink" content-type="arpha" xlink:type="simple">76B78C7A-323C-55B4-AED5-0643E338FBFB</object-id><label>Figure 9.</label><caption><p>Distribution of the four new species described in this study.</p></caption><graphic xmlns:xlink="http://www.w3.org/1999/xlink" xlink:href="zookeys-1253-243_article-165585__-g009.jpg" position="float" orientation="portrait" xlink:type="simple" id="oo_1424342.jpg"><uri content-type="original_file" xlink:type="simple">https://binary.pensoft.net/fig/1424342</uri></graphic></fig></tp:treatment-sec><ref-list><ref id="B3"><mixed-citation xmlns:xlink="http://www.w3.org/1999/xlink" xlink:type="simple"><person-group><name name-style="western"><surname>Irfan</surname><given-names>M</given-names></name><name name-style="western"><surname>Zhang</surname><given-names>ZS</given-names></name><name name-style="western"><surname>Peng</surname><given-names>XJ</given-names></name></person-group> (<year>2022</year>) <article-title>Survey of <tp:taxon-name><tp:taxon-name-part taxon-name-part-type="family">Linyphiidae</tp:taxon-name-part></tp:taxon-name> (<tp:taxon-name><tp:taxon-name-part taxon-name-part-type="class">Arachnida</tp:taxon-name-part></tp:taxon-name>: <tp:taxon-name><tp:taxon-name-part taxon-name-part-type="order">Araneae</tp:taxon-name-part></tp:taxon-name>) spiders from Yunnan, China.</article-title><source>Megataxa</source><volume>8</volume>(<issue>1</issue>): <fpage>1</fpage>–<lpage>292</lpage>. <ext-link xlink:href="10.11646/megataxa.8.1.1" ext-link-type="doi" xlink:type="simple">https://doi.org/10.11646/megataxa.8.1.1</ext-link></mixed-citation></ref></ref-list></tp:taxon-treatment>
