# Supplementary material for: ﻿Four new species of Linyphiidae (Arachnida, Araneae) from Hunan Province, China
Source: Zookeys. 2025 Sep 26;1253:243–54. doi: 10.3897/zookeys.1253.165585 (PMC12495425; doi:10.3897/zookeys.1253.165585)
Supplement: XML Treatment for Gongylidium trapezium [file zookeys.1253.165585-treatment5.xml]

<!DOCTYPE tp:taxon-treatment
  PUBLIC "-//TaxonX//DTD Taxonomic Treatment Publishing DTD v0 20100105//EN" "tax-treatment-NSO.dtd">
<tp:taxon-treatment xmlns:tp="http://www.plazi.org/taxpub"><tp:treatment-meta><kwd-group><label>Taxon classification</label><kwd>
              <named-content content-type="kingdom">Animalia</named-content>
            </kwd><kwd>
              <named-content content-type="order">Araneae</named-content>
            </kwd><kwd>
              <named-content content-type="family">Linyphiidae</named-content>
            </kwd></kwd-group><mixed-citation publication-type="journal"><person-group><name><surname>Yan</surname><given-names>Wen-long</given-names></name><name><surname>Wu</surname><given-names>Feng-qin</given-names></name><name><surname>Zhou</surname><given-names>Yu-chen</given-names></name><name><surname>Peng</surname><given-names>Xian-jin</given-names></name></person-group><article-title>﻿Four new species of <tp:taxon-name><tp:taxon-name-part taxon-name-part-type="family">Linyphiidae</tp:taxon-name-part></tp:taxon-name> (<tp:taxon-name><tp:taxon-name-part taxon-name-part-type="class">Arachnida</tp:taxon-name-part></tp:taxon-name>, <tp:taxon-name><tp:taxon-name-part taxon-name-part-type="order">Araneae</tp:taxon-name-part></tp:taxon-name>) from Hunan Province, China</article-title><source>Zookeys</source><day>26</day><month>09</month><year>2025</year><volume>1253</volume><fpage>243</fpage><lpage>254</lpage><pub-id pub-id-type="doi">10.3897/zookeys.1253.165585</pub-id></mixed-citation></tp:treatment-meta><tp:nomenclature><label>﻿</label><tp:taxon-name><object-id xmlns:xlink="http://www.w3.org/1999/xlink" content-type="arpha" xlink:type="simple">03E0DCA5-B7E5-5AA2-89D4-693F442F3F65</object-id>
            <tp:taxon-name-part taxon-name-part-type="genus" reg="Gongylidium">Gongylidium</tp:taxon-name-part>
            <tp:taxon-name-part taxon-name-part-type="species" reg="trapezium">trapezium</tp:taxon-name-part>
            <object-id xmlns:xlink="http://www.w3.org/1999/xlink" content-type="zoobank" xlink:type="simple">https://zoobank.org/42CD5089-5E44-4D68-993F-12D89F32CE2B</object-id>
          </tp:taxon-name><tp:taxon-status xmlns:xlink="http://www.w3.org/1999/xlink" xlink:type="simple">sp. nov.</tp:taxon-status><xref ref-type="fig" rid="F5">Figs 5D–F</xref><xref ref-type="fig" rid="F6">, 6C, D</xref></tp:nomenclature><tp:treatment-sec sec-type="type material" id="SECID0EL1AE"><title>Type material.</title><p><bold><italic>Holotype</italic></bold>: • ♀ (XFS-2204-03), China, Hunan Prov., Shaoyang City, Dongkou County, Jiangkou Town; <named-content xmlns:xlink="http://www.w3.org/1999/xlink" content-type="dwc:verbatimCoordinates" xlink:type="simple"><named-content content-type="geo-json" specific-use="{&#34;type&#34;:&#34;Point&#34;,&#34;coordinates&#34;:[110.343392,27.146883]}" id="NCID0EZ1AE" xlink:type="simple">27.146883°N, 110.343392°E</named-content></named-content>; 1294.37 m <abbrev xmlns:xlink="http://www.w3.org/1999/xlink" xlink:title="above sea level" id="ABBRID0E51AE" xlink:type="simple">a.s.l</abbrev>.; 11 July 2022; Y.C. Zhou, S.L. Li, Y Peng, M.T. Zhang, L.F. Li leg.</p></tp:treatment-sec><tp:treatment-sec sec-type="etymology" id="SECID0EC2AE"><title>Etymology.</title><p>The specific name is derived from the Latin adjective “<italic>trapezium</italic>”, meaning trapeziform, referring to the outline of the dorsal plate in the epigynal plate.</p></tp:treatment-sec><tp:treatment-sec sec-type="diagnosis" id="SECID0EK2AE"><title>Diagnosis.</title><p>The female of this new species resembles that of <italic><tp:taxon-name><tp:taxon-name-part taxon-name-part-type="genus" reg="Gongylidium">G.</tp:taxon-name-part> <tp:taxon-name-part taxon-name-part-type="species" reg="demersum">demersum</tp:taxon-name-part></tp:taxon-name></italic> Irfan, Zhang &amp; Peng, 2025 in having similar copulatory ducts (Fig. <xref ref-type="fig" rid="F6">6C, D</xref>; <xref ref-type="bibr" rid="B4">Irfan et al. 2025</xref>, fig. 96A–C), but can be differentiated by the (1) dorsal plate three times wider than long (Fig. <xref ref-type="fig" rid="F6">6C</xref>; vs. two times wider than long); and (2) spermathecae located dorso-laterally (Fig. <xref ref-type="fig" rid="F6">6D</xref>; vs. located anteriorly).</p></tp:treatment-sec><tp:treatment-sec sec-type="description" id="SECID0EL3AE"><title>Description.</title><p><bold>Female</bold> (holotype, Fig. <xref ref-type="fig" rid="F5">5D–F</xref>). Total length 1.71. Carapace 0.83 long, 0.62 wide; abdomen 0.88 long, 0.76 wide. Carapace yellowish brown; cervical groove and fovea indistinct; <abbrev xmlns:xlink="http://www.w3.org/1999/xlink" xlink:title="anterior eye row" id="ABBRID0EX3AE" xlink:type="simple">AER</abbrev> horizontal, <abbrev xmlns:xlink="http://www.w3.org/1999/xlink" xlink:title="posterior eye row" id="ABBRID0E23AE" xlink:type="simple">PER</abbrev> strongly bent forwards. Chelicerae yellowish brown, with six promarginal and five retromarginal teeth. Endite, labium and sternum yellowish brown. Eye sizes and interdistances: <abbrev xmlns:xlink="http://www.w3.org/1999/xlink" xlink:title="anterior median eye" id="ABBRID0E63AE" xlink:type="simple">AME</abbrev> 0.04, <abbrev xmlns:xlink="http://www.w3.org/1999/xlink" xlink:title="anterior lateral eye" id="ABBRID0ED4AE" xlink:type="simple">ALE</abbrev> 0.05, <abbrev xmlns:xlink="http://www.w3.org/1999/xlink" xlink:title="posterior median eye" id="ABBRID0EH4AE" xlink:type="simple">PME</abbrev> 0.05, <abbrev xmlns:xlink="http://www.w3.org/1999/xlink" xlink:title="posterior lateral eye" id="ABBRID0EL4AE" xlink:type="simple">PLE</abbrev> 0.04; <abbrev xmlns:xlink="http://www.w3.org/1999/xlink" xlink:title="anterior median eye" id="ABBRID0EP4AE" xlink:type="simple">AME</abbrev>−<abbrev xmlns:xlink="http://www.w3.org/1999/xlink" xlink:title="anterior median eye" id="ABBRID0ET4AE" xlink:type="simple">AME</abbrev> 0.01, <abbrev xmlns:xlink="http://www.w3.org/1999/xlink" xlink:title="anterior median eye" id="ABBRID0EX4AE" xlink:type="simple">AME</abbrev>−<abbrev xmlns:xlink="http://www.w3.org/1999/xlink" xlink:title="anterior lateral eye" id="ABBRID0E24AE" xlink:type="simple">ALE</abbrev> 0.03, <abbrev xmlns:xlink="http://www.w3.org/1999/xlink" xlink:title="posterior median eye" id="ABBRID0E64AE" xlink:type="simple">PME</abbrev>−<abbrev xmlns:xlink="http://www.w3.org/1999/xlink" xlink:title="posterior median eye" id="ABBRID0ED5AE" xlink:type="simple">PME</abbrev> 0.05, <abbrev xmlns:xlink="http://www.w3.org/1999/xlink" xlink:title="posterior median eye" id="ABBRID0EH5AE" xlink:type="simple">PME</abbrev>−<abbrev xmlns:xlink="http://www.w3.org/1999/xlink" xlink:title="posterior lateral eye" id="ABBRID0EL5AE" xlink:type="simple">PLE</abbrev> 0.05, <abbrev xmlns:xlink="http://www.w3.org/1999/xlink" xlink:title="anterior lateral eye" id="ABBRID0EP5AE" xlink:type="simple">ALE</abbrev>−<abbrev xmlns:xlink="http://www.w3.org/1999/xlink" xlink:title="posterior lateral eye" id="ABBRID0ET5AE" xlink:type="simple">PLE</abbrev> 0.01. <abbrev xmlns:xlink="http://www.w3.org/1999/xlink" xlink:title="median ocular area" id="ABBRID0EX5AE" xlink:type="simple">MOA</abbrev> 0.14 long, anterior width 0.10, posterior width 0.15. Clypeus height 0.11. Leg measurements: I 1.91 (0.63, 0.63, 0.35, 0.30), II 1.67 (0.52, 0.53, 0.30, 0.32), III 1.44 (0.45, 0.42, 0.30, 0.27), IV 2.01 (0.63, 0.69, 0.38, 0.31). Leg formula: 4123. Legs yellowish brown. Abdomen oval, black; pattern indistinct. Spinneret dark brown.</p><p>Epigyne (Fig. <xref ref-type="fig" rid="F6">6C, D</xref>). Plate oval, slightly wider than long. <abbrev xmlns:xlink="http://www.w3.org/1999/xlink" xlink:title="ventral plate" id="ABBRID0EB6AE" xlink:type="simple">VP</abbrev> extended outwards and connected to <abbrev xmlns:xlink="http://www.w3.org/1999/xlink" xlink:title="dorsal plate" id="ABBRID0EF6AE" xlink:type="simple">DP</abbrev>, the junction strongly sclerotized; <abbrev xmlns:xlink="http://www.w3.org/1999/xlink" xlink:title="dorsal plate" id="ABBRID0EJ6AE" xlink:type="simple">DP</abbrev> trapezoid and sclerotized. <abbrev xmlns:xlink="http://www.w3.org/1999/xlink" xlink:title="copulatory opening" id="ABBRID0EN6AE" xlink:type="simple">CO</abbrev> large, beside the junction and behind <abbrev xmlns:xlink="http://www.w3.org/1999/xlink" xlink:title="ventral plate" id="ABBRID0ER6AE" xlink:type="simple">VP</abbrev>. <abbrev xmlns:xlink="http://www.w3.org/1999/xlink" xlink:title="copulatory duct" id="ABBRID0EV6AE" xlink:type="simple">CD</abbrev> short and twisty; spermathecae global; <abbrev xmlns:xlink="http://www.w3.org/1999/xlink" xlink:title="fertilization duct" id="ABBRID0EZ6AE" xlink:type="simple">FD</abbrev> blurry and hook-shaped.</p><p><bold>Male.</bold> Unknown.</p></tp:treatment-sec><tp:treatment-sec sec-type="distribution" id="SECID0ECAAG"><title>Distribution.</title><p>Known only from the type locality (Fig. <xref ref-type="fig" rid="F9">9</xref>).</p></tp:treatment-sec><tp:treatment-sec><!--Section generated to contain objects referenced in tp:taxon-treatment.--><fig id="F5" position="float" orientation="portrait"><object-id xmlns:xlink="http://www.w3.org/1999/xlink" content-type="doi" xlink:type="simple">10.3897/zookeys.1253.165585.figure5</object-id><object-id xmlns:xlink="http://www.w3.org/1999/xlink" content-type="arpha" xlink:type="simple">35E4D848-C9D1-5F2A-85EE-978222DD3714</object-id><label>Figure 5.</label><caption><p><italic><tp:taxon-name><tp:taxon-name-part taxon-name-part-type="genus" reg="Gongylidium">Gongylidium</tp:taxon-name-part></tp:taxon-name></italic> species, habitus. <italic><tp:taxon-name><tp:taxon-name-part taxon-name-part-type="genus" reg="Gongylidium">G.</tp:taxon-name-part> <tp:taxon-name-part taxon-name-part-type="species" reg="subbifurcatum">subbifurcatum</tp:taxon-name-part></tp:taxon-name></italic> sp. nov., female holotype (A–C). A. Habitus, dorsal view; B. Ditto, ventral view; C. Ditto, lateral view. <italic><tp:taxon-name><tp:taxon-name-part taxon-name-part-type="genus" reg="Gongylidium">G.</tp:taxon-name-part> <tp:taxon-name-part taxon-name-part-type="species" reg="trapezium">trapezium</tp:taxon-name-part></tp:taxon-name></italic> sp. nov., female holotype (D–F). D. Habitus, dorsal view; E. Ditto, ventral view; F. Ditto, lateral view.</p></caption><graphic xmlns:xlink="http://www.w3.org/1999/xlink" xlink:href="zookeys-1253-243_article-165585__-g005.jpg" position="float" orientation="portrait" xlink:type="simple" id="oo_1424338.jpg"><uri content-type="original_file" xlink:type="simple">https://binary.pensoft.net/fig/1424338</uri></graphic></fig><fig id="F6" position="float" orientation="portrait"><object-id xmlns:xlink="http://www.w3.org/1999/xlink" content-type="doi" xlink:type="simple">10.3897/zookeys.1253.165585.figure6</object-id><object-id xmlns:xlink="http://www.w3.org/1999/xlink" content-type="arpha" xlink:type="simple">5C8E4EB1-5514-50B9-998A-F1EA53A02FD5</object-id><label>Figure 6.</label><caption><p><italic><tp:taxon-name><tp:taxon-name-part taxon-name-part-type="genus" reg="Gongylidium">Gongylidium</tp:taxon-name-part></tp:taxon-name></italic> species, genitalia. <italic><tp:taxon-name><tp:taxon-name-part taxon-name-part-type="genus" reg="Gongylidium">G.</tp:taxon-name-part> <tp:taxon-name-part taxon-name-part-type="species" reg="subbifurcatum">subbifurcatum</tp:taxon-name-part></tp:taxon-name></italic> sp. nov., female holotype (A, B). A. Epigyne, ventral view; B. Vulva, dorsal view. <italic><tp:taxon-name><tp:taxon-name-part taxon-name-part-type="genus" reg="Gongylidium">G.</tp:taxon-name-part> <tp:taxon-name-part taxon-name-part-type="species" reg="trapezium">trapezium</tp:taxon-name-part></tp:taxon-name></italic> sp. nov., female holotype (C, D). C. Epigyne, ventral view; D. Vulva, dorsal view. Abbreviations: <abbrev xmlns:xlink="http://www.w3.org/1999/xlink" xlink:title="copulatory duct" id="ABBRID0EJUAE" xlink:type="simple">CD</abbrev> = copulatory duct; <abbrev xmlns:xlink="http://www.w3.org/1999/xlink" xlink:title="copulatory opening" id="ABBRID0ENUAE" xlink:type="simple">CO</abbrev> = copulatory opening; <abbrev xmlns:xlink="http://www.w3.org/1999/xlink" xlink:title="dorsal plate" id="ABBRID0ERUAE" xlink:type="simple">DP</abbrev> = dorsal plate; <abbrev xmlns:xlink="http://www.w3.org/1999/xlink" xlink:title="fertilization duct" id="ABBRID0EVUAE" xlink:type="simple">FD</abbrev> = fertilization duct; S = spermatheca; <abbrev xmlns:xlink="http://www.w3.org/1999/xlink" xlink:title="ventral plate" id="ABBRID0EZUAE" xlink:type="simple">VP</abbrev> = ventral plate.</p></caption><graphic xmlns:xlink="http://www.w3.org/1999/xlink" xlink:href="zookeys-1253-243_article-165585__-g006.jpg" position="float" orientation="portrait" xlink:type="simple" id="oo_1424339.jpg"><uri content-type="original_file" xlink:type="simple">https://binary.pensoft.net/fig/1424339</uri></graphic></fig><fig id="F9" position="float" orientation="portrait"><object-id xmlns:xlink="http://www.w3.org/1999/xlink" content-type="doi" xlink:type="simple">10.3897/zookeys.1253.165585.figure9</object-id><object-id xmlns:xlink="http://www.w3.org/1999/xlink" content-type="arpha" xlink:type="simple">76B78C7A-323C-55B4-AED5-0643E338FBFB</object-id><label>Figure 9.</label><caption><p>Distribution of the four new species described in this study.</p></caption><graphic xmlns:xlink="http://www.w3.org/1999/xlink" xlink:href="zookeys-1253-243_article-165585__-g009.jpg" position="float" orientation="portrait" xlink:type="simple" id="oo_1424342.jpg"><uri content-type="original_file" xlink:type="simple">https://binary.pensoft.net/fig/1424342</uri></graphic></fig></tp:treatment-sec><ref-list><ref id="B4"><mixed-citation xmlns:xlink="http://www.w3.org/1999/xlink" xlink:type="simple"><person-group><name name-style="western"><surname>Irfan</surname><given-names>M</given-names></name><name name-style="western"><surname>Zhou</surname><given-names>GC</given-names></name><name name-style="western"><surname>Peng</surname><given-names>XJ</given-names></name><name name-style="western"><surname>Zhang</surname><given-names>ZS</given-names></name></person-group> (<year>2025</year>) <article-title>Survey of <tp:taxon-name><tp:taxon-name-part taxon-name-part-type="family">Linyphiidae</tp:taxon-name-part></tp:taxon-name> spiders (<tp:taxon-name><tp:taxon-name-part taxon-name-part-type="class">Arachnida</tp:taxon-name-part></tp:taxon-name>: <tp:taxon-name><tp:taxon-name-part taxon-name-part-type="order">Araneae</tp:taxon-name-part></tp:taxon-name>) from some Oriental Regions of China.</article-title><source>Megataxa</source><volume>15</volume>(<issue>1</issue>): <fpage>1</fpage>–<lpage>248</lpage>. <ext-link xlink:href="10.11646/megataxa.15.1.1" ext-link-type="doi" xlink:type="simple">https://doi.org/10.11646/megataxa.15.1.1</ext-link></mixed-citation></ref></ref-list></tp:taxon-treatment>
