# Supplementary material for: ﻿Four new species of Linyphiidae (Arachnida, Araneae) from Hunan Province, China
Source: Zookeys. 2025 Sep 26;1253:243–54. doi: 10.3897/zookeys.1253.165585 (PMC12495425; doi:10.3897/zookeys.1253.165585)
Supplement: XML Treatment for Nippononeta anchorata [file zookeys.1253.165585-treatment7.xml]

<!DOCTYPE tp:taxon-treatment
  PUBLIC "-//TaxonX//DTD Taxonomic Treatment Publishing DTD v0 20100105//EN" "tax-treatment-NSO.dtd">
<tp:taxon-treatment xmlns:tp="http://www.plazi.org/taxpub"><tp:treatment-meta><kwd-group><label>Taxon classification</label><kwd>
              <named-content content-type="kingdom">Animalia</named-content>
            </kwd><kwd>
              <named-content content-type="order">Araneae</named-content>
            </kwd><kwd>
              <named-content content-type="family">Linyphiidae</named-content>
            </kwd></kwd-group><mixed-citation publication-type="journal"><person-group><name><surname>Yan</surname><given-names>Wen-long</given-names></name><name><surname>Wu</surname><given-names>Feng-qin</given-names></name><name><surname>Zhou</surname><given-names>Yu-chen</given-names></name><name><surname>Peng</surname><given-names>Xian-jin</given-names></name></person-group><article-title>﻿Four new species of <tp:taxon-name><tp:taxon-name-part taxon-name-part-type="family">Linyphiidae</tp:taxon-name-part></tp:taxon-name> (<tp:taxon-name><tp:taxon-name-part taxon-name-part-type="class">Arachnida</tp:taxon-name-part></tp:taxon-name>, <tp:taxon-name><tp:taxon-name-part taxon-name-part-type="order">Araneae</tp:taxon-name-part></tp:taxon-name>) from Hunan Province, China</article-title><source>Zookeys</source><day>26</day><month>09</month><year>2025</year><volume>1253</volume><fpage>243</fpage><lpage>254</lpage><pub-id pub-id-type="doi">10.3897/zookeys.1253.165585</pub-id></mixed-citation></tp:treatment-meta><tp:nomenclature><label>﻿</label><tp:taxon-name><object-id xmlns:xlink="http://www.w3.org/1999/xlink" content-type="arpha" xlink:type="simple">AE37DAC7-5C4D-59B8-A0B0-E59D5569AF4B</object-id>
            <tp:taxon-name-part taxon-name-part-type="genus" reg="Nippononeta">Nippononeta</tp:taxon-name-part>
            <tp:taxon-name-part taxon-name-part-type="species" reg="anchorata">anchorata</tp:taxon-name-part>
            <object-id xmlns:xlink="http://www.w3.org/1999/xlink" content-type="zoobank" xlink:type="simple">https://zoobank.org/A6CC488D-AE37-4D63-A701-F5ADC24D93A8</object-id>
          </tp:taxon-name><tp:taxon-status xmlns:xlink="http://www.w3.org/1999/xlink" xlink:type="simple">sp. nov.</tp:taxon-status><xref ref-type="fig" rid="F7">Figs 7A–C</xref><xref ref-type="fig" rid="F8">, 8A–D</xref></tp:nomenclature><tp:treatment-sec sec-type="type material" id="SECID0E6DAG"><title>Type material.</title><p><bold><italic>Holotype</italic></bold>: • ♀ (<named-content xmlns:xlink="http://www.w3.org/1999/xlink" content-type="dwc:institutional_code" xlink:title="College of Life Sciences, Hunan Normal University" xlink:href="http://grbio.org/institution/hunan-normal-university" xlink:type="simple">HNU</named-content>-BLXS2404-19), China, Hunan Prov., Yueyang City, Pingjiang County, Jiayi Town, Beiluoxiao National Forest Park; <named-content xmlns:xlink="http://www.w3.org/1999/xlink" content-type="dwc:verbatimCoordinates" xlink:type="simple"><named-content content-type="geo-json" specific-use="{&#34;type&#34;:&#34;Point&#34;,&#34;coordinates&#34;:[113.908166,28.597247]}" id="NCID0EREAG" xlink:type="simple">28.597247°N, 113.908166°E</named-content></named-content>; 181.33 m <abbrev xmlns:xlink="http://www.w3.org/1999/xlink" xlink:title="above sea level" id="ABBRID0EWEAG" xlink:type="simple">a.s.l</abbrev>.; 12 November 2024; S.L. Wang, S.L. Li, G. Tang, W.L. Yan leg. <bold><italic>Paratypes</italic></bold>: • 3♀ (<named-content xmlns:xlink="http://www.w3.org/1999/xlink" content-type="dwc:institutional_code" xlink:title="College of Life Sciences, Hunan Normal University" xlink:href="http://grbio.org/institution/hunan-normal-university" xlink:type="simple">HNU</named-content>-HMF2303-4), China, Hunan Prov., Changsha City, Wangcheng District, Qiaoyi Town, Changsha Heimifeng National Forest Park, Heimifeng Village; <named-content xmlns:xlink="http://www.w3.org/1999/xlink" content-type="dwc:verbatimCoordinates" xlink:type="simple"><named-content content-type="geo-json" specific-use="{&#34;type&#34;:&#34;Point&#34;,&#34;coordinates&#34;:[113.001990,28.469210]}" id="NCID0EEFAG" xlink:type="simple">28.46921°N, 113.00199°E</named-content></named-content>; 98 m <abbrev xmlns:xlink="http://www.w3.org/1999/xlink" xlink:title="above sea level" id="ABBRID0EJFAG" xlink:type="simple">a.s.l</abbrev>.; 28 November 2023; X.J. Peng, S.L. Li, Z.Y. Liu, X.Y. Qin, G. Tang leg. • 1♀ (<named-content xmlns:xlink="http://www.w3.org/1999/xlink" content-type="dwc:institutional_code" xlink:title="College of Life Sciences, Hunan Normal University" xlink:href="http://grbio.org/institution/hunan-normal-university" xlink:type="simple">HNU</named-content>-XFS-2203), China, Hunan Prov., Shaoyang City, Dongkou County, Jiangkou Town; <named-content xmlns:xlink="http://www.w3.org/1999/xlink" content-type="dwc:verbatimCoordinates" xlink:type="simple"><named-content content-type="geo-json" specific-use="{&#34;type&#34;:&#34;Point&#34;,&#34;coordinates&#34;:[110.341206,27.144129]}" id="NCID0EUFAG" xlink:type="simple">27.144129°N, 110.341206°E</named-content></named-content>; 1250.66 m <abbrev xmlns:xlink="http://www.w3.org/1999/xlink" xlink:title="above sea level" id="ABBRID0EYFAG" xlink:type="simple">a.s.l</abbrev>.; 10 July 2022; Y.C. Zhou, S.L. Li, Y Peng, M.T. Zhang, L.F. Li leg.</p></tp:treatment-sec><tp:treatment-sec sec-type="etymology" id="SECID0E3FAG"><title>Etymology.</title><p>The specific epithet is derived from the Latin noun “<italic>anchora</italic>” meaning “anchor” and referring to the junction of the dorsal scape and stretcher, which broadens to an anchor shape.</p></tp:treatment-sec><tp:treatment-sec sec-type="diagnosis" id="SECID0EEGAG"><title>Diagnosis.</title><p>The female of this new species resembles that of <italic><tp:taxon-name><tp:taxon-name-part taxon-name-part-type="genus" reg="Nippononeta">N.</tp:taxon-name-part> <tp:taxon-name-part taxon-name-part-type="species" reg="coreana">coreana</tp:taxon-name-part></tp:taxon-name></italic> (Paik, 1991) in having a similar scape and stretcher (Fig. <xref ref-type="fig" rid="F8">8A–D</xref>; <xref ref-type="bibr" rid="B4">Irfan et al. 2025</xref>, fig. 160A–D), but can be differentiated by the (1) copulatory grooves parallel to each other in dorsal view (Fig. <xref ref-type="fig" rid="F8">8A, C</xref>; vs. having a somewhat heart-shaped outline); and (2) spermathecae S-shaped (Fig. <xref ref-type="fig" rid="F8">8A, C</xref>; vs. C-shaped).</p></tp:treatment-sec><tp:treatment-sec sec-type="description" id="SECID0EFHAG"><title>Description.</title><p><bold>Female</bold> (holotype, Fig. <xref ref-type="fig" rid="F7">7A–C</xref>). Total length 1.15. Carapace 1.62 long, 0.53 wide; abdomen 0.78 long, 0.59 wide. Carapace blackish brown; cervical and radial grooves distinct, fovea thin; <abbrev xmlns:xlink="http://www.w3.org/1999/xlink" xlink:title="anterior eye row" id="ABBRID0ERHAG" xlink:type="simple">AER</abbrev> and <abbrev xmlns:xlink="http://www.w3.org/1999/xlink" xlink:title="posterior eye row" id="ABBRID0EVHAG" xlink:type="simple">PER</abbrev> horizontal. Chelicerae pale, with five promarginal and five weak retromarginal teeth. Endite and labium pale; sternum blackish brown. Eye sizes and interdistances: <abbrev xmlns:xlink="http://www.w3.org/1999/xlink" xlink:title="anterior median eye" id="ABBRID0EZHAG" xlink:type="simple">AME</abbrev> 0.04, <abbrev xmlns:xlink="http://www.w3.org/1999/xlink" xlink:title="anterior lateral eye" id="ABBRID0E4HAG" xlink:type="simple">ALE</abbrev> 0.05, <abbrev xmlns:xlink="http://www.w3.org/1999/xlink" xlink:title="posterior median eye" id="ABBRID0EBIAG" xlink:type="simple">PME</abbrev> 0.06, <abbrev xmlns:xlink="http://www.w3.org/1999/xlink" xlink:title="posterior lateral eye" id="ABBRID0EFIAG" xlink:type="simple">PLE</abbrev> 0.05; <abbrev xmlns:xlink="http://www.w3.org/1999/xlink" xlink:title="anterior median eye" id="ABBRID0EJIAG" xlink:type="simple">AME</abbrev>−<abbrev xmlns:xlink="http://www.w3.org/1999/xlink" xlink:title="anterior median eye" id="ABBRID0ENIAG" xlink:type="simple">AME</abbrev> 0.02, <abbrev xmlns:xlink="http://www.w3.org/1999/xlink" xlink:title="anterior median eye" id="ABBRID0ERIAG" xlink:type="simple">AME</abbrev>−<abbrev xmlns:xlink="http://www.w3.org/1999/xlink" xlink:title="anterior lateral eye" id="ABBRID0EVIAG" xlink:type="simple">ALE</abbrev> 0.03, <abbrev xmlns:xlink="http://www.w3.org/1999/xlink" xlink:title="posterior median eye" id="ABBRID0EZIAG" xlink:type="simple">PME</abbrev>−<abbrev xmlns:xlink="http://www.w3.org/1999/xlink" xlink:title="posterior median eye" id="ABBRID0E4IAG" xlink:type="simple">PME</abbrev> 0.04, <abbrev xmlns:xlink="http://www.w3.org/1999/xlink" xlink:title="posterior median eye" id="ABBRID0EBJAG" xlink:type="simple">PME</abbrev>−<abbrev xmlns:xlink="http://www.w3.org/1999/xlink" xlink:title="posterior lateral eye" id="ABBRID0EFJAG" xlink:type="simple">PLE</abbrev> 0.02, <abbrev xmlns:xlink="http://www.w3.org/1999/xlink" xlink:title="anterior lateral eye" id="ABBRID0EJJAG" xlink:type="simple">ALE</abbrev>−<abbrev xmlns:xlink="http://www.w3.org/1999/xlink" xlink:title="posterior lateral eye" id="ABBRID0ENJAG" xlink:type="simple">PLE</abbrev> 0.01. <abbrev xmlns:xlink="http://www.w3.org/1999/xlink" xlink:title="median ocular area" id="ABBRID0ERJAG" xlink:type="simple">MOA</abbrev> 0.13 long, anterior width 0.11, posterior width 0.16. Clypeus height 0.08. Leg measurements: I 2.06 (0.59, 0.69, 0.41, 0.37), II 1.96 (0.55, 0.63, 0.44, 0.34), III 1.57 (0.44, 0.50, 0.36, 0.27), IV 2.09 (0.62, 0.68, 0.47, 0.32). Leg formula: 4123. Legs pale white. Abdomen oval; black dorsum with one large pale macula. Spinneret pale grey.</p><fig id="F7" position="float" orientation="portrait"><object-id xmlns:xlink="http://www.w3.org/1999/xlink" content-type="doi" xlink:type="simple">10.3897/zookeys.1253.165585.figure7</object-id><object-id xmlns:xlink="http://www.w3.org/1999/xlink" content-type="arpha" xlink:type="simple">D8EC763C-A1BC-525E-AC89-9D306C1E74F1</object-id><label>Figure 7.</label><caption><p><italic><tp:taxon-name><tp:taxon-name-part taxon-name-part-type="genus" reg="Nippononeta">Nippononeta</tp:taxon-name-part> <tp:taxon-name-part taxon-name-part-type="species" reg="anchorata">anchorata</tp:taxon-name-part></tp:taxon-name></italic> sp. nov., habitus. Female holotype (A–C). A. Habitus, dorsal view; B. Ditto, ventral view; C. Ditto, lateral view.</p></caption><graphic xmlns:xlink="http://www.w3.org/1999/xlink" xlink:href="zookeys-1253-243_article-165585__-g007.jpg" position="float" orientation="portrait" xlink:type="simple" id="oo_1424340.jpg"><uri content-type="original_file" xlink:type="simple">https://binary.pensoft.net/fig/1424340</uri></graphic></fig><fig id="F8" position="float" orientation="portrait"><object-id xmlns:xlink="http://www.w3.org/1999/xlink" content-type="doi" xlink:type="simple">10.3897/zookeys.1253.165585.figure8</object-id><object-id xmlns:xlink="http://www.w3.org/1999/xlink" content-type="arpha" xlink:type="simple">4882CE92-F84C-5AAE-9D01-F2FC91459190</object-id><label>Figure 8.</label><caption><p><italic><tp:taxon-name><tp:taxon-name-part taxon-name-part-type="genus" reg="Nippononeta">Nippononeta</tp:taxon-name-part> <tp:taxon-name-part taxon-name-part-type="species" reg="anchorata">anchorata</tp:taxon-name-part></tp:taxon-name></italic> sp. nov., genitalia. Female holotype (A, B). A. Epigyne, ventral view; B. Vulva, dorsal view. Female paratype (C, D). C. Epigyne, ventral view; D. Vulva, dorsal view. Abbreviations: <abbrev xmlns:xlink="http://www.w3.org/1999/xlink" xlink:title="copulatory duct" id="ABBRID0EALAG" xlink:type="simple">CD</abbrev> = copulatory duct; <abbrev xmlns:xlink="http://www.w3.org/1999/xlink" xlink:title="fertilization duct" id="ABBRID0EELAG" xlink:type="simple">FD</abbrev> = fertilization duct; S = spermatheca; <abbrev xmlns:xlink="http://www.w3.org/1999/xlink" xlink:title="scape" id="ABBRID0EILAG" xlink:type="simple">Sc</abbrev> = scape; <abbrev xmlns:xlink="http://www.w3.org/1999/xlink" xlink:title="stretcher" id="ABBRID0EMLAG" xlink:type="simple">St</abbrev> = stretcher; <abbrev xmlns:xlink="http://www.w3.org/1999/xlink" xlink:title="ventral plate" id="ABBRID0EQLAG" xlink:type="simple">VP</abbrev> = ventral plate.</p></caption><graphic xmlns:xlink="http://www.w3.org/1999/xlink" xlink:href="zookeys-1253-243_article-165585__-g008.jpg" position="float" orientation="portrait" xlink:type="simple" id="oo_1424341.jpg"><uri content-type="original_file" xlink:type="simple">https://binary.pensoft.net/fig/1424341</uri></graphic></fig><p>Epigyne (Fig. <xref ref-type="fig" rid="F8">8A–D</xref>). Plate inverted anchor-shaped, as wide as long; <abbrev xmlns:xlink="http://www.w3.org/1999/xlink" xlink:title="ventral plate" id="ABBRID0E6LAG" xlink:type="simple">VP</abbrev> kidney-shaped, about 2× wider than long. Scape sigmoid folded; ventral scape slender, broadened at turning point; dorsal scape inverted triangular. The junction of dorsal scape and stretcher well broadened to anchor shape; <abbrev xmlns:xlink="http://www.w3.org/1999/xlink" xlink:title="copulatory duct" id="ABBRID0EDMAG" xlink:type="simple">CD</abbrev> right-angled; sigmoid spermathecae located at the lateral margin of ventral plate.</p><p><bold>Male.</bold> Unknown.</p></tp:treatment-sec><tp:treatment-sec sec-type="distribution" id="SECID0ELMAG"><title>Distribution.</title><p>China (Hunan) (Fig. <xref ref-type="fig" rid="F9">9</xref>).</p><fig id="F9" position="float" orientation="portrait"><object-id xmlns:xlink="http://www.w3.org/1999/xlink" content-type="doi" xlink:type="simple">10.3897/zookeys.1253.165585.figure9</object-id><object-id xmlns:xlink="http://www.w3.org/1999/xlink" content-type="arpha" xlink:type="simple">76B78C7A-323C-55B4-AED5-0643E338FBFB</object-id><label>Figure 9.</label><caption><p>Distribution of the four new species described in this study.</p></caption><graphic xmlns:xlink="http://www.w3.org/1999/xlink" xlink:href="zookeys-1253-243_article-165585__-g009.jpg" position="float" orientation="portrait" xlink:type="simple" id="oo_1424342.jpg"><uri content-type="original_file" xlink:type="simple">https://binary.pensoft.net/fig/1424342</uri></graphic></fig></tp:treatment-sec><tp:treatment-sec sec-type="variation" id="SECID0EBNAG"><title>Variation.</title><p>Females (<italic>N</italic> = 5): total length 1.15–1.41.</p></tp:treatment-sec><ref-list><ref id="B4"><mixed-citation xmlns:xlink="http://www.w3.org/1999/xlink" xlink:type="simple"><person-group><name name-style="western"><surname>Irfan</surname><given-names>M</given-names></name><name name-style="western"><surname>Zhou</surname><given-names>GC</given-names></name><name name-style="western"><surname>Peng</surname><given-names>XJ</given-names></name><name name-style="western"><surname>Zhang</surname><given-names>ZS</given-names></name></person-group> (<year>2025</year>) <article-title>Survey of <tp:taxon-name><tp:taxon-name-part taxon-name-part-type="family">Linyphiidae</tp:taxon-name-part></tp:taxon-name> spiders (<tp:taxon-name><tp:taxon-name-part taxon-name-part-type="class">Arachnida</tp:taxon-name-part></tp:taxon-name>: <tp:taxon-name><tp:taxon-name-part taxon-name-part-type="order">Araneae</tp:taxon-name-part></tp:taxon-name>) from some Oriental Regions of China.</article-title><source>Megataxa</source><volume>15</volume>(<issue>1</issue>): <fpage>1</fpage>–<lpage>248</lpage>. <ext-link xlink:href="10.11646/megataxa.15.1.1" ext-link-type="doi" xlink:type="simple">https://doi.org/10.11646/megataxa.15.1.1</ext-link></mixed-citation></ref></ref-list></tp:taxon-treatment>
